# Supplementary material for: Premature aging in mice with error-prone protein synthesis
Source: Sci Adv. 2022 Mar 2;8(9):eabl9051. doi: 10.1126/sciadv.abl9051 (PMC8890705; doi:10.1126/sciadv.abl9051)
Supplement: Supplementary file 2 — Tables S2 to S4 [file sciadv.abl9051_tables_s2_to_s4.zip]

Archive with 3 entries (3 files):
- sciadv.abl9051_table_s2.xlsx
- sciadv.abl9051_table_s3.xlsx
- sciadv.abl9051_table_s4.xlsx
