# Supplementary material for: Premature aging in mice with error-prone protein synthesis
Source: Sci Adv. 2022 Mar 2;8(9):eabl9051. doi: 10.1126/sciadv.abl9051 (PMC8890705; doi:10.1126/sciadv.abl9051)
Supplement: Supplementary file 2 — Tables S2 to S4 [file sciadv.abl9051_tables_s2_to_s4.zip › sciadv.abl9051_table_s3.xlsx]

## Sheet: Female 3m mut vs 3m WT
Table S3. Liver mutation-associated methylation sites 3 m mut vs 3 m WT
marker_id	F.3m.MUT.12	F.3m.MUT.15	F.3m.MUT.23	F.3m.MUT.8	F.3m.WT.16	F.3m.WT.21	F.3m.WT.27	F.3m.WT.3
chr1.15716665.15716665	37	35	70	59	79	71	55	75
chr1.22562556.22562556	61	67	64	72	33	53	32	36
chr1.25152575.25152575	41	65	65	58	81	54	74	95
chr1.31751727.31751727	52	50	50	43	76	64	83	90
chr1.41971429.41971429	90	89	95	80	50	60	71	72
chr1.49475377.49475377	51	56	64	50	63	77	98	92
chr1.53328850.53328850	28	32	7	15	54	37	65	47
chr1.73202734.73202734	40	35	45	62	0	23	16	18
chr1.73522858.73522858	82	78	81	67	55	42	95	8
chr1.81153050.81153050	32	40	35	69	61	91	42	73
chr1.85091050.85091050	87	76	76	74	55	46	61	43
chr1.85245364.85245364	40	33	33	38	60	73	70	45
chr1.85277151.85277151	58	69	61	77	39	32	38	29
chr1.85323214.85323214	61	54	50	64	92	89	95	73
chr1.85594477.85594477	75	94	75	100	58	50	70	67
chr1.96696207.96696207	63	63	29	71	75	77	88	100
chr1.100178428.100178428	61	57	60	35	64	89	69	100
chr1.100560498.100560498	82	82	75	82	50	64	78	32
chr1.109444802.109444802	80	80	80	69	67	50	25	60
chr1.112806608.112806608	60	67	44	77	29	38	46	40
chr1.113405003.113405003	73	74	70	56	37	31	64	33
chr1.123946838.123946838	69	68	75	84	53	47	39	39
chr1.129160022.129160022	58	58	91	64	59	24	21	26
chr1.130188910.130188910	78	62	45	31	42	21	22	30
chr1.134988484.134988484	82	75	85	74	37	74	45	46
chr1.144966445.144966445	75	94	81	74	35	50	62	62
chr1.149015658.149015658	60	66	80	75	15	67	44	30
chr1.151753691.151753691	25	34	21	6	44	44	54	73
chr1.157513868.157513868	47	51	81	63	89	71	70	88
chr10.6522575.6522575	50	48	45	86	24	38	16	30
chr10.9175414.9175414	94	100	82	75	59	50	71	64
chr10.36534434.36534434	87	95	53	69	50	36	74	71
chr10.43451687.43451687	74	78	68	58	58	36	61	40
chr10.51058353.51058353	90	83	72	84	57	65	36	62
chr10.54121778.54121778	100	100	55	29	45	44	63	45
chr10.54461864.54461864	83	88	93	67	63	71	50	37
chr10.98090256.98090256	94	93	80	100	87	62	63	55
chr10.101839969.101839969	75	60	54	62	46	42	40	29
chr10.113416503.113416503	44	36	45	40	22	10	17	0
chr10.119120249.119120249	90	97	80	79	70	53	57	77
chr10.119120255.119120255	94	100	75	78	40	53	67	67
chr10.119120265.119120265	98	100	60	75	61	56	70	76
chr10.122430358.122430358	100	86	79	93	85	43	65	62
chr10.129129313.129129313	70	73	48	54	32	41	39	36
chr10.129300514.129300514	64	74	100	53	44	50	53	13
chr10.129524404.129524404	79	63	65	83	24	57	68	47
chr11.13615256.13615256	97	84	85	95	68	57	67	50
chr11.22280068.22280068	85	89	88	75	26	92	55	54
chr11.37315570.37315570	65	60	20	29	20	18	11	39
chr11.39928100.39928100	85	94	100	86	75	24	72	82
chr11.46845213.46845213	91	88	19	77	42	41	26	9
chr11.49608885.49608885	50	76	45	73	78	80	89	100
chr11.56010218.56010218	82	91	75	64	60	18	54	82
chr11.71590996.71590996	100	97	71	76	62	58	63	71
chr11.81778178.81778178	61	46	22	68	14	27	25	14
chr11.88742977.88742977	93	83	87	93	52	62	50	100
chr11.93197255.93197255	49	60	78	72	53	31	5	33
chr11.94824064.94824064	40	31	46	55	80	58	81	50
chr11.103548782.103548782	72	79	82	76	41	54	45	62
chr11.103695639.103695639	7	28	13	8	50	67	21	20
chr11.106997881.106997881	33	28	65	35	77	71	72	83
chr11.114369435.114369435	85	68	79	83	75	38	66	32
chr11.114668242.114668242	14	27	32	67	79	63	45	31
chr12.8615932.8615932	82	86	0	9	16	7	18	16
chr12.9981198.9981198	78	84	53	32	29	41	60	22
chr12.43200936.43200936	85	70	90	85	68	29	50	50
chr12.47034770.47034770	82	84	71	84	43	64	79	42
chr12.56998357.56998357	71	95	53	83	52	33	60	31
chr12.58244664.58244664	81	69	54	41	52	29	21	43
chr12.98302612.98302612	86	87	39	50	43	35	48	23
chr12.98623853.98623853	68	86	91	69	66	51	34	58
chr12.102225930.102225930	77	81	77	81	33	62	62	63
chr13.3764028.3764028	93	94	50	42	64	31	51	12
chr13.9995379.9995379	86	74	88	38	62	24	86	33
chr13.17576571.17576571	84	88	50	63	56	45	48	33
chr13.40440725.40440725	85	96	88	86	43	62	70	67
chr13.48174497.48174497	72	53	100	100	32	41	62	19
chr13.57376073.57376073	83	76	56	37	45	37	28	44
chr13.88215522.88215522	51	42	27	65	16	21	22	0
chr13.105379995.105379995	74	72	89	73	39	30	46	19
chr13.116438151.116438151	25	24	19	32	62	41	53	79
chr13.119048702.119048702	92	93	88	100	63	71	52	55
chr14.13445129.13445129	72	74	44	59	31	26	32	46
chr14.16622045.16622045	96	96	71	84	76	53	61	83
chr14.37040324.37040324	84	81	61	67	42	42	59	42
chr14.50805699.50805699	88	100	76	88	72	67	55	64
chr14.51689603.51689603	84	82	100	100	48	67	60	50
chr14.53421061.53421061	79	50	58	76	26	47	27	69
chr14.54542997.54542997	29	53	55	34	75	60	70	65
chr14.57257226.57257226	88	89	95	83	53	69	59	67
chr14.62048972.62048972	70	71	70	86	50	60	37	50
chr14.84802062.84802062	55	29	68	60	9	27	29	22
chr14.84973882.84973882	81	76	100	100	40	20	71	95
chr14.90012728.90012728	70	68	80	64	26	43	37	54
chr14.90863571.90863571	96	96	35	52	53	52	22	44
chr14.91413981.91413981	65	80	67	80	30	50	62	36
chr14.92026075.92026075	61	56	64	79	38	50	22	9
chr14.107109119.107109119	95	77	70	92	48	45	53	71
chr14.112184028.112184028	52	68	22	39	26	18	34	27
chr14.123686231.123686231	73	78	50	76	48	42	65	38
chr14.124252274.124252274	58	57	76	78	36	22	24	73
chr15.18957735.18957735	89	93	75	76	46	65	74	67
chr15.29110124.29110124	33	31	8	30	86	47	35	56
chr15.30405178.30405178	69	89	47	90	53	57	32	50
chr15.32710899.32710899	76	72	94	75	48	62	44	40
chr15.37536701.37536701	76	63	74	75	32	45	47	26
chr15.48558093.48558093	95	100	83	83	53	58	76	53
chr15.48748367.48748367	98	86	76	80	63	69	35	86
chr15.53349882.53349882	98	100	82	73	76	60	69	58
chr15.57436571.57436571	95	86	73	95	56	78	40	59
chr15.71381510.71381510	79	75	67	58	32	32	50	72
chr15.90608403.90608403	97	93	100	75	68	69	67	40
chr15.91867778.91867778	76	71	85	83	39	57	70	29
chr15.94140003.94140003	96	97	95	90	81	68	62	67
chr16.6972892.6972892	62	66	38	61	28	27	37	16
chr16.40592194.40592194	91	90	79	73	72	48	55	60
chr16.59029051.59029051	85	83	91	85	52	62	71	50
chr16.73635813.73635813	60	89	40	53	50	20	29	40
chr16.81293314.81293314	88	84	70	67	48	53	64	27
chr16.81293335.81293335	82	91	93	95	73	45	71	28
chr17.7986411.7986411	80	84	48	66	52	32	56	52
chr17.13386937.13386937	47	20	36	39	62	82	68	80
chr17.23543405.23543405	22	11	50	21	56	60	29	62
chr17.27667761.27667761	100	75	79	82	47	26	79	67
chr17.28394414.28394414	59	54	82	50	91	46	89	92
chr17.34228804.34228804	87	60	45	17	19	20	6	5
chr17.41708671.41708671	84	97	73	88	75	38	43	80
chr17.42109278.42109278	21	22	64	15	20	67	60	60
chr17.51607375.51607375	80	77	86	100	54	53	43	54
chr17.53320190.53320190	72	71	90	69	42	62	48	36
chr17.54525543.54525543	64	65	65	56	14	19	77	40
chr17.60422700.60422700	65	54	35	26	63	89	93	83
chr17.61452052.61452052	81	78	61	79	60	29	43	29
chr17.70397758.70397758	64	67	51	52	40	23	28	49
chr17.94837782.94837782	94	93	80	100	83	64	70	36
chr18.5501742.5501742	87	100	100	89	62	64	71	69
chr18.9210817.9210817	40	44	38	74	24	26	8	18
chr18.16395207.16395207	45	56	10	74	74	89	73	78
chr18.29095488.29095488	86	91	87	72	55	57	60	74
chr18.36032047.36032047	74	25	14	77	29	7	50	15
chr18.44198273.44198273	87	87	63	54	58	46	47	26
chr18.46273783.46273783	43	52	48	29	73	69	86	31
chr18.54970907.54970907	40	19	18	86	66	48	72	50
chr18.55585588.55585588	78	73	82	76	50	57	54	41
chr18.62644248.62644248	91	92	90	100	62	82	63	73
chr18.78599804.78599804	82	73	42	54	52	25	35	59
chr18.82286468.82286468	60	67	71	67	17	54	53	40
chr18.83340618.83340618	87	70	60	81	39	30	74	33
chr18.89218220.89218220	66	75	37	55	42	16	14	90
chr19.4088256.4088256	80	89	73	61	48	56	39	82
chr19.9222068.9222068	57	61	38	67	11	67	17	47
chr19.19378133.19378133	91	94	77	78	63	78	52	70
chr19.51274061.51274061	51	57	100	83	95	100	82	100
chr2.8787362.8787362	52	66	62	52	27	18	50	24
chr2.14734469.14734469	61	81	65	78	28	65	45	30
chr2.40707358.40707358	86	82	88	72	50	65	33	43
chr2.42983338.42983338	35	42	64	64	21	14	17	19
chr2.57550355.57550355	84	83	83	77	29	67	58	67
chr2.57957920.57957920	90	96	88	88	60	52	82	74
chr2.58340795.58340795	64	75	100	55	93	100	82	100
chr2.81651391.81651391	77	81	100	86	62	75	31	54
chr2.82462644.82462644	72	65	81	64	52	35	62	30
chr2.88354366.88354366	65	55	38	50	30	0	36	30
chr2.110382303.110382303	82	90	92	84	56	61	55	63
chr2.119507802.119507802	61	60	81	45	37	25	50	23
chr2.138720292.138720292	82	63	29	36	32	7	21	24
chr2.140080943.140080943	94	96	75	96	65	80	36	80
chr2.140093322.140093322	98	96	60	58	59	58	58	60
chr2.173316716.173316716	53	38	48	46	83	65	92	54
chr2.174297007.174297007	41	33	50	22	72	55	68	60
chr2.179722189.179722189	84	63	60	50	38	48	35	30
chr3.8820528.8820528	96	84	7	52	26	42	22	53
chr3.33399441.33399441	31	37	28	54	59	56	76	79
chr3.45925936.45925936	83	77	63	68	44	55	67	40
chr3.73195863.73195863	51	74	67	60	37	41	32	29
chr3.78742420.78742420	71	85	5	19	21	14	19	3
chr3.78867801.78867801	65	64	64	65	67	22	35	46
chr3.80265894.80265894	60	72	29	70	22	40	45	44
chr3.112227897.112227897	44	60	60	78	70	88	90	89
chr3.120162451.120162451	89	77	83	73	60	35	63	54
chr3.127142056.127142056	70	92	52	18	34	27	46	9
chr3.127513499.127513499	100	100	90	95	64	79	60	62
chr3.129965974.129965974	44	36	23	50	88	51	67	92
chr3.150766596.150766596	89	73	92	89	56	75	48	55
chr4.9663064.9663064	86	89	88	86	61	52	60	82
chr4.37795952.37795952	79	87	82	78	47	68	64	40
chr4.46137638.46137638	32	54	42	35	75	59	62	82
chr4.55160751.55160751	92	96	77	61	50	89	55	56
chr4.55522068.55522068	65	47	50	40	62	83	90	88
chr4.58127467.58127467	92	90	88	50	47	89	62	54
chr4.78079381.78079381	61	70	42	76	18	61	30	42
chr4.89130326.89130326	51	63	38	59	20	41	16	30
chr4.103914028.103914028	94	88	92	83	68	47	68	57
chr4.105784131.105784131	58	58	38	46	32	22	33	17
chr4.114761759.114761759	20	42	32	38	53	73	62	100
chr4.124607083.124607083	38	42	50	30	89	60	59	82
chr4.141219262.141219262	66	66	72	56	45	53	25	30
chr4.155630235.155630235	76	50	100	85	100	83	100	100
chr5.6616399.6616399	73	85	100	87	48	47	71	53
chr5.10062459.10062459	25	67	71	72	32	7	35	43
chr5.10697826.10697826	45	62	60	59	7	43	11	33
chr5.15547791.15547791	47	35	53	60	70	71	76	73
chr5.16084072.16084072	70	87	75	88	52	50	39	92
chr5.38948777.38948777	80	81	85	75	41	50	82	38
chr5.51110334.51110334	69	53	37	35	68	81	74	88
chr5.56021939.56021939	97	97	100	88	59	50	73	83
chr5.60954802.60954802	69	74	50	57	40	33	23	26
chr5.68317196.68317196	72	33	61	77	94	67	88	92
chr5.70847538.70847538	91	91	100	92	100	48	80	45
chr5.89412734.89412734	87	93	100	100	64	63	76	60
chr5.94138357.94138357	86	55	36	33	67	20	10	0
chr5.102808851.102808851	50	32	50	44	61	100	50	90
chr5.105616684.105616684	83	74	67	86	63	53	54	42
chr5.115140454.115140454	100	100	90	94	80	75	64	65
chr5.139623101.139623101	65	69	75	53	28	39	21	53
chr6.7621216.7621216	50	80	70	86	100	93	77	93
chr6.10706165.10706165	68	61	60	46	84	100	92	92
chr6.11499857.11499857	66	80	42	75	35	31	36	85
chr6.24249986.24249986	77	96	75	77	58	50	50	53
chr6.24363188.24363188	49	54	21	53	72	90	71	83
chr6.25994526.25994526	76	79	72	91	59	71	35	50
chr6.28055444.28055444	92	82	72	77	49	60	57	52
chr6.28350449.28350449	88	96	50	54	56	30	36	29
chr6.31795735.31795735	67	32	53	62	24	35	12	18
chr6.32294223.32294223	92	93	100	71	55	50	44	85
chr6.35984598.35984598	57	50	62	77	84	89	84	100
chr6.43206777.43206777	58	40	79	59	65	82	82	93
chr6.58511768.58511768	92	95	64	71	70	50	42	67
chr6.64883234.64883234	88	80	75	67	43	46	42	43
chr6.72548938.72548938	72	84	79	80	56	29	65	59
chr6.75419861.75419861	78	69	100	70	26	85	30	46
chr6.76277599.76277599	69	60	85	38	33	31	59	20
chr6.78590407.78590407	83	89	100	95	70	30	73	76
chr6.80928774.80928774	43	57	50	35	18	10	21	47
chr6.87526177.87526177	77	69	81	93	62	62	40	38
chr6.96278211.96278211	97	94	58	55	50	50	31	54
chr6.107967309.107967309	54	33	83	52	86	58	85	71
chr6.122302068.122302068	85	86	83	71	59	50	45	75
chr6.122513149.122513149	56	56	40	88	39	15	43	27
chr6.147640433.147640433	73	71	23	62	47	32	25	27
chr7.13859017.13859017	53	66	55	69	26	25	52	32
chr7.23956682.23956682	43	36	41	46	75	45	76	62
chr7.24612368.24612368	42	49	60	53	77	83	62	69
chr7.24612374.24612374	56	70	74	50	87	88	84	100
chr7.31059037.31059037	60	90	92	94	85	32	31	57
chr7.33411891.33411891	53	66	81	76	13	47	50	20
chr7.33821968.33821968	34	20	28	47	54	53	74	100
chr7.37196108.37196108	92	90	75	79	70	77	50	56
chr7.40613084.40613084	85	82	59	55	40	56	51	64
chr7.44291682.44291682	48	50	46	0	82	30	89	82
chr7.50021215.50021215	62	78	78	53	48	54	44	31
chr7.61058595.61058595	52	54	42	56	97	100	100	100
chr7.70286531.70286531	20	12	8	45	56	24	69	53
chr7.74238202.74238202	67	46	100	47	38	27	25	40
chr7.86516753.86516753	91	81	100	91	44	54	73	75
chr7.87521690.87521690	99	98	94	90	60	100	85	47
chr7.89772709.89772709	93	95	93	95	65	60	68	82
chr7.101607810.101607810	92	84	62	79	65	46	62	60
chr7.102160658.102160658	33	6	50	14	72	64	50	33
chr7.133432436.133432436	95	82	69	84	65	44	57	38
chr8.3109836.3109836	88	96	80	85	67	62	77	22
chr8.10571904.10571904	55	40	67	60	79	79	64	100
chr8.23702901.23702901	75	90	96	75	48	87	64	38
chr8.31831188.31831188	97	93	81	100	60	89	45	100
chr8.46399384.46399384	65	70	58	61	48	34	36	33
chr8.60504164.60504164	82	100	80	83	43	67	79	64
chr8.71560483.71560483	83	96	91	95	56	80	55	64
chr8.73872012.73872012	65	83	80	73	56	36	38	58
chr8.77524029.77524029	50	90	75	35	22	25	36	56
chr8.78338506.78338506	98	97	100	94	64	64	84	79
chr8.82044219.82044219	91	89	82	73	57	100	55	50
chr8.91866700.91866700	59	59	79	76	93	81	86	93
chr8.100023422.100023422	92	94	80	76	52	61	52	53
chr8.103053590.103053590	38	26	65	27	18	13	19	0
chr8.113171430.113171430	82	79	81	88	56	46	56	62
chr8.113171436.113171436	91	81	72	83	52	50	62	60
chr8.113171498.113171498	86	81	77	88	47	44	60	50
chr8.118177918.118177918	77	88	60	93	47	60	59	55
chr9.9063650.9063650	98	100	64	75	77	58	48	36
chr9.11537527.11537527	93	80	96	87	69	36	58	79
chr9.12816340.12816340	25	38	50	22	60	39	90	76
chr9.21849682.21849682	74	86	88	69	59	58	44	38
chr9.33557261.33557261	63	64	29	62	18	22	58	46
chr9.36012245.36012245	90	64	45	94	33	46	60	90
chr9.49284325.49284325	79	89	76	65	38	62	52	82
chr9.71997229.71997229	95	100	100	73	92	52	91	50
chr9.77135508.77135508	85	93	83	91	64	64	60	58
chr9.78617584.78617584	93	67	45	91	80	20	27	90
chr9.84204072.84204072	64	55	60	37	50	14	59	18
chr9.91695815.91695815	71	66	60	50	23	29	50	39
chr9.93274981.93274981	86	78	76	47	59	41	48	56
chr9.93298406.93298406	60	78	53	57	41	22	53	14
chr9.98716799.98716799	56	61	79	83	47	58	29	0
chr9.118397576.118397576	88	95	100	90	57	62	64	75
X.8395783.8395783	95	90	73	38	43	47	49	32
X.24618246.24618246	21	39	50	40	57	71	86	63
X.25582866.25582866	58	45	41	73	79	81	78	82
X.53269110.53269110	33	43	31	57	62	74	68	70
X.54108369.54108369	100	94	91	100	81	50	90	40
X.69792253.69792253	95	86	85	90	55	30	79	91
X.72535864.72535864	72	42	54	81	82	100	87	100
X.72535879.72535879	43	53	58	33	63	100	67	94
X.95566568.95566568	65	80	75	82	58	54	53	39
X.105236138.105236138	97	96	86	100	69	85	62	62
X.109991941.109991941	37	35	36	46	75	41	74	62
X.110634078.110634078	61	58	62	67	46	10	40	24
X.112368568.112368568	28	30	42	36	70	66	42	58
X.114428051.114428051	56	42	39	28	60	63	66	95
X.119152507.119152507	25	45	40	41	77	75	61	40
X.126764909.126764909	45	36	53	58	63	57	87	87
X.127031450.127031450	50	33	75	59	67	80	84	78
X.147337354.147337354	50	53	91	55	72	62	93	95
X.167527670.167527670	90	91	80	100	65	67	82	46
