# Supplementary material for: Premature aging in mice with error-prone protein synthesis
Source: Sci Adv. 2022 Mar 2;8(9):eabl9051. doi: 10.1126/sciadv.abl9051 (PMC8890705; doi:10.1126/sciadv.abl9051)
Supplement: Supplementary file 2 — Tables S2 to S4 [file sciadv.abl9051_tables_s2_to_s4.zip › sciadv.abl9051_table_s4.xlsx]

## Sheet: Female 3m WT vs 18m WTvs 3m mut
Table S4. Liver cross-comparison of age- and mutation-related methylation sites
marker	F.3m.WT.3	F.3m.WT.27	F.3m.WT.21	F.3m.WT.16	F.18m.WT.11	F.18m.WT.16	F.18m.WT.3	F.18m.WT.8	F.3m.MUT.12	F.3m.MUT.15	F.3m.MUT.23	F.3m.MUT.8
chr1:112806608	40	46	38	29	65	59	67	44	60	67	44	77
chr1:130188910	30	22	21	42	67	42	63	52	78	62	45	31
chr1:149015658	30	44	67	15	62	59	64	65	60	66	80	75
chr1:85323214	73	95	89	92	44	66	54	56	61	54	50	64
chr10:119120255	67	67	53	40	97	99	96	96	94	100	75	78
chr10:119120265	76	70	56	61	100	97	100	97	98	100	60	75
chr10:122430358	62	65	43	85	95	72	100	91	100	86	79	93
chr10:129129313	36	39	41	32	83	61	80	78	70	73	48	54
chr10:129300514	13	53	50	44	59	69	63	81	64	74	100	53
chr10:36534434	71	74	36	50	86	88	88	94	87	95	53	69
chr10:54121778	45	63	44	45	89	95	89	81	100	100	55	29
chr10:54461864	37	50	71	63	86	83	77	77	83	88	93	67
chr10:6522575	30	16	38	24	68	72	41	36	50	48	45	86
chr11:106997881	83	72	71	77	69	56	37	45	33	28	65	35
chr11:37315570	39	11	18	20	87	39	64	64	65	60	20	29
chr11:46845213	9	26	41	42	93	88	95	88	91	88	19	77
chr11:71590996	71	63	58	62	98	80	93	86	100	97	71	76
chr11:94824064	50	81	58	80	46	42	27	60	40	31	46	55
chr12:56998357	31	60	33	52	85	62	75	61	71	95	53	83
chr12:58244664	43	21	29	52	71	62	79	74	81	69	54	41
chr12:8615932	16	18	7	16	100	92	85	52	82	86	0	9
chr12:98302612	23	48	35	43	94	80	86	74	86	87	39	50
chr12:9981198	22	60	41	29	63	83	65	60	78	84	53	32
chr13:119048702	55	52	71	63	81	90	93	93	92	93	88	100
chr13:3764028	12	51	31	64	89	81	91	88	93	94	50	42
chr13:57376073	44	28	37	45	91	82	80	61	83	76	56	37
chr13:88215522	0	22	21	16	49	56	41	46	51	42	27	65
chr13:9995379	33	86	24	62	92	78	85	95	86	74	88	38
chr14:107109119	71	53	45	48	93	81	81	80	95	77	70	92
chr14:37040324	42	59	42	42	74	66	73	79	84	81	61	67
chr14:53421061	69	27	47	26	71	61	71	66	79	50	58	76
chr14:62048972	50	37	60	50	100	100	79	50	70	71	70	86
chr14:90863571	44	22	52	53	95	73	78	79	96	96	35	52
chr14:91413981	36	62	50	30	74	56	79	63	65	80	67	80
chr15:30405178	50	32	57	53	86	75	74	72	69	89	47	90
chr15:48558093	53	76	58	53	94	100	87	94	95	100	83	83
chr15:90608403	40	67	69	68	91	92	86	86	97	93	100	75
chr16:6972892	16	37	27	28	76	83	81	64	62	66	38	61
chr16:81293314	27	64	53	48	92	82	85	75	88	84	70	67
chr16:81293335	28	71	45	73	83	89	93	81	82	91	93	95
chr17:34228804	5	6	20	19	47	42	58	59	87	60	45	17
chr17:41708671	80	43	38	75	82	85	84	90	84	97	73	88
chr17:51607375	54	43	53	54	80	67	80	81	80	77	86	100
chr17:70397758	49	28	23	40	65	74	64	65	64	67	51	52
chr17:7986411	52	56	32	52	69	81	73	69	80	84	48	66
chr18:44198273	26	47	46	58	89	84	82	75	87	87	63	54
chr18:54970907	50	72	48	66	12	31	15	28	40	19	18	86
chr18:78599804	59	35	25	52	73	70	83	86	82	73	42	54
chr18:83340618	33	74	30	39	84	87	68	67	87	70	60	81
chr18:89218220	90	14	16	42	78	75	51	58	66	75	37	55
chr19:9222068	47	17	67	11	52	61	54	60	57	61	38	67
chr2:138720292	24	21	7	32	68	85	76	53	82	63	29	36
chr2:140093322	60	58	58	59	100	94	90	94	98	96	60	58
chr2:14734469	30	45	65	28	54	69	71	68	61	81	65	78
chr2:179722189	30	35	48	38	79	66	65	80	84	63	60	50
chr2:40707358	43	33	65	50	86	87	81	90	86	82	88	72
chr2:82462644	30	62	35	52	77	75	69	66	72	65	81	64
chr2:88354366	30	36	0	30	71	62	77	75	65	55	38	50
chr3:120162451	54	63	35	60	83	81	90	95	89	77	83	73
chr3:127142056	9	46	27	34	82	85	87	70	70	92	52	18
chr3:73195863	29	32	41	37	71	57	62	72	51	74	67	60
chr3:78742420	3	19	14	21	73	80	52	69	71	85	5	19
chr3:8820528	53	22	42	26	100	64	97	83	96	84	7	52
chr4:103914028	57	68	47	68	94	93	90	95	94	88	92	83
chr4:124607083	82	59	60	89	45	50	46	32	38	42	50	30
chr4:141219262	30	25	53	45	56	72	72	59	66	66	72	56
chr4:37795952	40	64	68	47	93	85	78	86	79	87	82	78
chr4:55160751	56	55	89	50	87	87	95	94	92	96	77	61
chr4:58127467	54	62	89	47	91	85	82	95	92	90	88	50
chr5:10062459	43	35	7	32	65	61	59	69	25	67	71	72
chr5:10697826	33	11	43	7	68	48	31	71	45	62	60	59
chr5:38948777	38	82	50	41	96	66	80	77	80	81	85	75
chr5:60954802	26	23	33	40	76	76	75	64	69	74	50	57
chr5:70847538	45	80	48	100	94	88	96	78	91	91	100	92
chr5:94138357	0	10	20	67	60	57	96	44	86	55	36	33
chr6:24249986	53	50	50	58	94	88	92	90	77	96	75	77
chr6:28350449	29	36	30	56	88	85	73	85	88	96	50	54
chr6:32294223	85	44	50	55	95	79	90	95	92	93	100	71
chr6:58511768	67	42	50	70	87	98	97	78	92	95	64	71
chr6:64883234	43	42	46	43	86	82	89	68	88	80	75	67
chr6:96278211	54	31	50	50	74	94	75	85	97	94	58	55
chr7:101607810	60	62	46	65	84	84	87	85	92	84	62	79
chr7:13859017	32	52	25	26	64	66	56	56	53	66	55	69
chr7:31059037	57	31	32	85	80	68	70	78	60	90	92	94
chr7:33411891	20	50	47	13	73	65	68	50	53	66	81	76
chr7:40613084	64	51	56	40	89	79	81	55	85	82	59	55
chr7:50021215	31	44	54	48	49	73	76	59	62	78	78	53
chr7:61058595	100	100	100	97	58	66	56	67	52	54	42	56
chr7:70286531	53	69	24	56	43	18	24	13	20	12	8	45
chr7:74238202	40	25	27	38	44	66	69	65	67	46	100	47
chr7:89772709	82	68	60	65	93	94	91	96	93	95	93	95
chr8:100023422	53	52	61	52	93	86	89	94	92	94	80	76
chr8:113171498	50	60	44	47	83	82	81	74	86	81	77	88
chr8:3109836	22	77	62	67	91	90	84	82	88	96	80	85
chr8:73872012	58	38	36	56	93	69	68	71	65	83	80	73
chr9:11537527	79	58	36	69	76	85	93	89	93	80	96	87
chr9:71997229	50	91	52	92	88	98	96	87	95	100	100	73
chr9:84204072	18	59	14	50	58	72	62	62	64	55	60	37
chr9:9063650	36	48	58	77	94	77	93	86	98	100	64	75
chr9:91695815	39	50	29	23	56	54	74	79	71	66	60	50
chr9:93298406	14	53	22	41	56	76	65	64	60	78	53	57
X:53269110	70	68	74	62	38	49	35	35	33	43	31	57
X:69792253	91	79	30	55	84	76	92	86	95	86	85	90
X:8395783	32	49	47	43	84	80	84	62	95	90	73	38
